# Supplementary material for: Efficacy and Safety of Carpal Tunnel Release in Patients Aged 70 Years and Older: A Systematic Review and Meta-Analysis
Source: Med Sci (Basel). 2026 May 20;14(2):264. doi: 10.3390/medsci14020264 (PMC13214707; doi:10.3390/medsci14020264)
Supplement: Supplementary file 1 [file medsci-14-00264-s001.zip]

Archive with 1 entries (1 files):
- medsci-4310618-Supplementary.pdf
